# Supplementary material for: Automatic Markerless Motion Detector Method against Traditional Digitisation for 3-Dimensional Movement Kinematic Analysis of Ball Kicking in Soccer Field Context
Source: Int J Environ Res Public Health. 2022 Jan 21;19(3):1179. doi: 10.3390/ijerph19031179 (PMC8834459; doi:10.3390/ijerph19031179)
Supplement: Supplementary file 1 [file ijerph-19-01179-s001.zip]

Archive with 4 entries (3 files):
- ijerph-1478251-supplementary/
- ijerph-1478251-supplementary/Supplementary online material S1.rar
- ijerph-1478251-supplementary/Supplementary online material S2.tif
- ijerph-1478251-supplementary/Supplementary online material S3.mat
